# Supplementary material for: A Novel Empirical Fractional Approach for Modeling the Clogging of Membrane Filtration During Protein Microfiltration
Source: Membranes (Basel). 2025 Mar 26;15(4):99. doi: 10.3390/membranes15040099 (PMC12029217; doi:10.3390/membranes15040099)
Supplement: Supplementary file 1 [file membranes-15-00099-s001.zip]

Archive with 1 entries (1 files):
- membranes-3502966-supplementary.pdf
